# Supplementary material for: Identification and Characterisation of Infiltrating Immune Cells in Malignant Pleural Mesothelioma Using Spatial Transcriptomics
Source: Methods Protoc. 2023 Mar 28;6(2):35. doi: 10.3390/mps6020035 (PMC10146955; doi:10.3390/mps6020035)
Supplement: Supplementary file 1 [file mps-06-00035-s001.zip]

Archive with 1 entries (1 files):
- mps-2250518-supplementary.pdf
